# Supplementary material for: Toxic Effects of Arsenic on Four Freshwater Aquatic Species and Its Transformation Metabolism in Crucian Carp (Carassius auratus)
Source: Toxics. 2024 Mar 17;12(3):221. doi: 10.3390/toxics12030221 (PMC10975476; doi:10.3390/toxics12030221)
Supplement: Supplementary file 1 [file toxics-12-00221-s001.zip]

Archive with 1 entries (1 files):
- toxics-2845309-supplementary.pdf
